# Supplementary material for: Environmental Responses and Interspecific Associations of Fish Communities in the Zhoushan Fishing Ground Revealed by HMSC
Source: Animals (Basel). 2026 Mar 10;16(6):865. doi: 10.3390/ani16060865 (PMC13023308; doi:10.3390/ani16060865)
Supplement: Supplementary file 1 [file animals-16-00865-s001.zip]

Archive with 1 entries (1 files):
- animals-4165623-supplementary.pdf
